# Supplementary material for: Multiple components of environmental change drive populations of breeding waders in seminatural grasslands
Source: Ecol Evol. 2018 Sep 27;8(21):10489–96. doi: 10.1002/ece3.4514 (PMC6238131; doi:10.1002/ece3.4514)
Supplement: Supplementary file 2 [file ECE3-8-10489-s002.xlsx]

## Sheet: ESM_Table_2._Tipperne_Data
Year	Temp	RainFeb	RainMar	RainApr	RainMay	Nsupply	Ferti	Cattle	AreaGra	AreaMow	Fox	Oyster	Lapwing	Godwit	Redshank	Dunlin	Ruff	Avocet
1928	10.4167	59.4	24.5	11.7	36.8	40104	74.5806	NA	NA	NA	NA	15	30	15	25	40	25	212
1929	6.86	12.7	3.8	29.4	49.9	42578.6	79.1826	NA	NA	NA	NA	15	33	15	54	11	15	170
1930	10.2033	13	55.3	29	39.3	44295.2	82.375	NA	NA	NA	NA	34	43	25	69	35	15	328
1931	8.29	36.1	19.5	61.4	42.9	41171.3	76.5654	370	495	Five	NA	40	65	31	95	38	16	342
1932	9.14	0.9	12.7	56.2	53.4	39091	72.6968	370	495	Five	NA	33	70	34	69	12	15	172
1933	9.94667	52.3	46.2	7.1	42.3	38971.9	72.4754	370	495	Five	NA	31	101	41	73	8	23	401
1934	9.76333	21.8	55.8	49.3	31.7	40157.5	74.6801	370	495	Five	NA	35	90	58	66	6	41	145
1935	9.45667	72.2	3.3	61	15.8	41610.6	77.3824	370	495	Five	NA	48	72	50	51	5	24	117
1936	6.42	38	19.5	90	17	42758.2	79.5165	370	495	Five	NA	60	135	73	71	5	22	348
1937	9.54	97.1	47.6	58	71.2	43408.9	80.7266	370	495	Five	NA	48	89	27	39	6	10	394
1938	9.55667	38.3	15.4	10.4	26.9	42280.1	78.6275	370	495	Five	NA	32	61	31	20	1	9	145
1939	9.42	31.9	23.3	19.6	18.9	38632.4	71.844	370	495	Five	NA	25	42	16	23	2	7	78
1940	7.51667	15.1	99.2	51.8	28.7	33825.5	62.9047	370	495	Four	NA	40	69	27	32	8	11	64
1941	6.45	51.5	44.2	18.2	15.5	35681.5	66.3563	370	495	Four	1389.93608578014	37	66	23	27	13	10	64
1942	9.23333	19.2	33.2	27.1	32	38090.8	70.8367	370	495	Four	1020.53845074657	35	97	33	26	5	14	238
1943	9.77667	82.8	32.2	41.9	35.1	36172.2	67.2687	370	495	Four	916.537749273474	34	116	40	34	14	25	322
1944	8.94667	20.2	31.5	28.1	69.6	39365.6	73.2075	370	495	Four	925.766950596252	43	108	33	62	17	34	734
1945	9.96	90.8	26.8	24.7	87.5	40553.9	75.4173	370	495	Four	1035.41537228179	30	53	29	33	8	14	487
1946	10.7667	53.5	72.1	20.9	46.9	35734	66.4539	370	495	Four	1044.87415572703	40	110	47	53	7	21	329
1947	7.22667	14.7	86.6	33.6	5	33673.6	62.6221	345	460	Four	1321.47469686341	22	75	21	51	9	39	139
1948	12.6033	48.5	15	52.1	28.4	38561	71.7112	320	425	Four	1122.7484116645	41	99	37	35	4	26	213
1949	10.0633	39.4	29.6	51.3	37.3	45112.6	83.895	295	390	Three	1309.81192504259	41	95	27	39	7	20	108
1950	9.78333	55.9	33.5	67.2	25.5	53772.7	100	275	355	Three	1515.5634231887	41	149	39	54	7	30	120
1951	8.25333	74.7	70.3	64.8	31.4	44667	83.0664	250	320	Three	1756.94606674015	48	153	38	69	5	19	255
1952	11.93	47.3	51.9	30.2	19.7	45240.2	84.1323	225	285	Three	1665.11321775729	38	136	34	53	4	24	83
1953	9.71333	29.2	13	41.7	51.4	46152	85.828	200	250	Three	1887.39462872031	29	118	43	69	11	41	92
1954	9.05	45.4	54.3	27	47.3	58954.2	109.636	175	215	Three	1971.74310051107	22	124	28	41	7	24	43
1955	7.41667	24.7	30.2	27	64.5	49008.1	91.1394	150	180	Three	1973.2124260948	24	126	37	46	4	20	198
1956	8.35333	25.7	33	15.1	38.9	45809.9	85.1917	125	145	Two	1886.01713598557	25	64	63	43	7	34	96
1957	10.5967	75.6	69.7	31.2	16.7	53861.8	100.166	100	110	Two	2072.20823729833	30	100	58	39	6	34	89
1958	7.12	114.8	12.9	27.1	77.4	50903.3	94.6639	75	75	Two	2061.14237899589	29	110	43	35	1	19	36
1959	11.4967	6	50.1	52.1	7.2	48096.1	89.4434	50	50	Two	2103.66098807496	29	118	47	34	2	25	41
1960	10.1467	35.7	15.2	28.4	27.3	54414.9	101.194	25	25	Two	2034.37310351739	21	98	46	49	3	22	85
1961	12.4867	53.1	29.5	44.8	30.2	56158.3	104.437	0	0	One	2399.7760096202	24	143	44	38	6	59	73
1962	9.50667	59.5	33.5	44.4	63.4	48815.4	90.781	0	0	One	2509.33259845676	27	96	52	75	5	40	100
1963	8.44333	16.7	61.8	50.7	82.5	56200	104.514	0	0	One	2663.06078765407	14	56	30	40	4	50	55
1964	11.2033	18.2	14	24.2	27.1	53148.6	98.8394	0	0	One	2720.59406754184	13	50	27	27	4	27	19
1965	9.04333	16.5	21.3	61.9	46.6	66111.6	122.946	0	0	One	2593.31373885159	13	66	14	31	2	23	25
1966	6.69	85	62.4	29.1	33	70706.8	131.492	0	0	One	2586.74769014931	6	37	23	20	3	11	45
1967	8.05667	56.3	55.2	52.3	70.5	71450.1	132.874	0	0	One	2552.95320172362	7	75	28	15	2	7	83
1968	11.4533	20.1	46.1	49.8	68.3	65137.4	121.135	0	0	One	2830.42615492534	13	92	41	35	0	23	28
1969	9.34	46.1	6.8	51.3	109.8	66814.4	124.254	0	0	One	2691.89630223469	8	52	29	27	0	9	45
1970	6.08667	63.6	91	83.5	18.3	71803.4	133.531	0	0	One	2467.22723719812	0	24	24	28	3	13	35
1971	8.27667	38.7	38.8	16.9	53.7	69466.7	129.186	0	0	One	2579.12556368374	5	48	26	22	7	30	40
1972	8.65667	15.3	45.1	70.6	53.6	69946.2	130.078	40	92	Cero	2450.97282292815	4	67.5	37	37	7	57	5
1973	8.54	45.1	26.5	34.8	44.2	70756.6	131.585	75	100	Cero	2291	2	62.5	31	40	6	32	16
1974	12.7833	44.9	9.9	0	21.9	84697.3	157.51	110	100	Cero	2271	5	54.5	39	32.5	7	18	59.5
1975	7.90333	12.3	42.8	69.5	33.4	58353.9	108.52	160	115	Cero	2597	4	68	57	53	6	32	75.5
1976	8.31667	18.8	19.9	28.1	45.2	71562	133.083	306	500	Cero	2298	2	78	48	60	6	37	135
1977	6.85333	121.7	77.7	85.7	24.3	80947.3	150.536	498	515	One	2400	8	120	67	55	12	65	135
1978	8.90667	55.7	129.7	28.6	29.3	85339.3	158.704	500	515	One	2360	3.5	95	65	80	9	88	330
1979	7.64	14.8	82.4	81.4	69.7	89127	165.748	537	515	One	2489	4	92	58	77.5	10.5	65	187.5
1980	10.1667	47.9	35	33.9	12.9	124311	231.178	503	515	One	2362	5.5	102.5	111	114	19.5	119.5	330
1981	8.98667	35.1	107.9	12.6	81.3	101341	188.461	569	515	Cero	2173	13.5	124.5	98	113	22	121	475
1982	9.27667	30.3	66	17.1	48.2	99930.7	185.839	593	515	One	2229	12.5	115.5	94	111.5	20	115	197.5
1983	9.23333	28.9	88.4	62.6	230	87916.7	163.497	640	515	One	2281	14	199.5	127	205	24	151	405
1984	8.44667	35.6	54.1	21.9	31.2	84324.4	156.816	242	515	One	2307	12.5	129.5	83	107.5	19	117	245
1985	7.35667	27.6	43.7	60.9	8.4	92092.1	171.262	440	515	Two	2127	16	141	69	137	38	130	213
1986	7.89667	4.6	63.9	26	43.7	73664	136.991	299	515	Two	2226	16.5	228	127	418	105	288	383
1987	8.99667	39.7	59.2	26.9	24.1	104762	194.824	437	515	One	2206	17	198	131	391	99	163.5	435
1988	7.84333	76.5	88.5	27.1	19	70053.6	130.277	408	515	One	2245	20	211	179.5	575	140	197.5	510
1989	9.02667	67.1	87.7	41.1	37.8	70658.8	131.403	413	515	One	2209	23.5	209	168	525	127	228	290
1990	11.42	122.8	23.4	30.8	14.5	76910	143.028	486	515	Three	1636	22	188	187	506	130	135	416
1991	10.1867	34.1	45.3	42.3	5.3	62748	116.691	503	515	One	907	18	200	184	544	144.5	98	304
1992	8.35333	42.4	83.9	61	40.2	71125	132.27	480	515	One	847	14.5	161	161.5	513	123	97	346
1993	11.2733	29.3	23.3	33.3	29.3	100160	186.266	420	515	Two	924	17	174.5	146	501	118	116.5	300
1994	10.6867	44.6	92.1	37.5	19.7	85490	158.984	484	515	One	1155	18	213.5	173	455	121	98.5	243
1995	9.09667	98.9	68.1	31	39.1	29624	55.0912	369	515	Two	1451	22.5	223.5	152	208	109	59	195
1996	10.4733	35.7	4.5	12	55.1	39056	72.6317	515	515	Two	1741	14	83.5	98.5	168	113	28	82.5
1997	8.7	106.2	39.1	48.5	36	55636	103.465	500	515	Three	1742	16	144.5	129.5	267	105	58.5	142.5
1998	9.47	56.6	65.3	55.8	30.4	72579	134.974	521	515	Two	1918	14	151.5	139.5	224	80	32.5	77
1999	11.3133	48.9	103.9	59.4	51.8	63463	118.021	407	515	Two	1804	13	82.5	126	138	81	16	77
2000	11.4667	79.9	59.8	43.4	64.7	53177	98.8922	500	515	Three	1798	9	122	96	136	78	16	108
2001	9.1	29.6	45.5	84.4	43.1	59427.1	110.515	516	515	Two	1693	13	84	89	110	67	24	24
2002	11.4033	115.7	34.8	16.3	62	45625.3	84.8486	458	515	Two	1619	11	128	90	156	69.5	41	78.5
2003	12.3167	27.1	20.5	52.9	105.2	45330.4	84.3001	504	515	Three	1670	10	129	77.5	118	62	52	56
2004	11.1333	51	63.3	57.5	8.5	51427	95.6377	492	471	Three	1437	9	133	77	137	53	46	130
2005	12.05	36.6	39	17.4	60.6	38706.7	71.9822	498	512	Three	1143	8	158	78	114	45	48	101
2006	14.7935	58.6	47.3	52.9	65.6	45964.3	85.4788	561	512	Two	2599	9	122	77	139	40	43	49
2007	13.1533	91.4	37.7	16.5	71.9	56850.5	105.724	504	551	Two	2612	8	131	75	119	38	10	43
2008	11.6667	40.2	98.4	33.7	5.4	45964.3	85.4788	508	551	Two	2901	9	111	67	129	25	51	60
2009	14.3733	34	56.8	10.7	39.8	33868.4	62.9844	544	551	Two	2902	9	124	75	116	20	35	87
2010	9.18667	41	33	27	64	38222.9	71.0824	449	551	Four	2600	8	100	67	71	22	32	46
2011	13.2533	70.9	30.2	28	46.1	40969.5	76.1901	460	551	Three	2574	7	114	74	97	25	20	28
2012	9.61333	32	18.3	72.1	65.5	41198.3	76.6158	489	551	Four	1553	7	130	57	122	20	42	40
2013	9.3	20.9	4.9	26.7	51	37765.1	70.2311	521	551	Four	1517	8	154	58	103	23	53	1
2014	12.9	75.8	28	43.1	36.4	43029.4	80.0209	511	551	Two	2085	8	166	64	91	27	25	37
