# Supplementary material for: Multiple components of environmental change drive populations of breeding waders in seminatural grasslands
Source: Ecol Evol. 2018 Sep 27;8(21):10489–96. doi: 10.1002/ece3.4514 (PMC6238131; doi:10.1002/ece3.4514)
Supplement: Supplementary file 3 [file ECE3-8-10489-s003.xlsx]

## Sheet: Table_2._ESM_Vejlerne_Data
Year	STemp	RainFeb	RainMar	RainApr	RainMay	Rain	WaterMar	WaterApr	WaterMay	NSupply	Cattle	AreaGra	Fox	Oyster	Lapwing	Godwit	Redshank	Dunlin	Ruff	Avocet
1978	-0.727207	55.7	129.7	28.6	29.3	243.3	-3	-21	-36	85339.3	500	833.333333333333	1092	50	180	116	97	80	NA	183
1979	-1.39661	14.8	82.4	81.4	69.7	248.3	-2	-15	-12	89127	416	832	1206	40	148	83	97	85	42	90
1980	-0.0613255	47.9	35	33.9	12.9	129.7	-9	-12	-28	124311	600	857.142857142857	1017	45	218	126	106	73	32	169
1981	-0.684928	35.1	107.9	12.6	81.3	236.9	-10	-13	-21	101341	500	833.333333333333	995	42	220	91	111	68	38	163
1982	-0.53167	30.3	66	17.1	48.2	161.6	4	-12	-8	99930.7	375	750	943	66	229	88	106	51	51	122
1983	-0.554571	28.9	88.4	62.6	230	409.9	8	-8	0	87916.7	222	740	1027	49	159	90	108	66	19	139
1984	-0.970306	35.6	54.1	21.9	31.2	142.8	-11	-12	-24	84324.4	353	882.5	1003	38	351	78	105	78	16	84
1985	-1.54635	27.6	43.7	60.9	8.4	140.6	-10	-11	-27	92092.1	380	760	997	45	241	120	80	59	16	96
1986	-1.26097	4.6	63.9	26	43.7	138.2	-9	-14	-15	73664	300	750	1052	39	296	107	136	104	60	63
1987	-0.679644	39.7	59.2	26.9	24.1	149.9	3	-12	-15	104762	254	846.666666666667	984	34	291	112	166	101	40	81
1988	-1.28915	76.5	88.5	27.1	19	211.1	-1	-18	-23	70053.6	700	875	958	24	277	73	120	112	76	59
1989	-0.663789	67.1	87.7	41.1	37.8	233.7	18	-15	-19	70658.8	170	850	1134	19	296	99	225	130	63	113
1990	0.601033	122.8	23.4	30.8	14.5	191.5	24	-11	-20	76910	160	800	1087	36	309	121	115	113	14	120
1991	-0.0507559	34.1	45.3	42.3	5.3	127	-12	-16	-23	62748	351	877.5	1010	37	255	101	125	96	23	127
1992	-1.01963	42.4	83.9	61	40.2	227.5	-8	-12	-17	71125	385	770	1150	27	311	155	146	74	55	145
1993	0.523523	29.3	23.3	33.3	29.3	115.2	-25	-21	-28	100160	340	850	1251	33	317	132	157	76	28	56
1994	0.213483	44.6	92.1	37.5	19.7	193.9	-1	0	-14	85490	470	783.333333333333	1176	38	171	109	266	66	23	264
1995	-0.626796	98.9	68.1	31	39.1	237.1	8	-5	-16	29624	467	778.333333333333	1164	40	190	94	172	47	38	172
1996	0.100741	35.7	4.5	12	55.1	107.3	-8	-11	-15	39056	570	712.5	1184	27	169	109	71	68	0	94
1997	-0.836425	106.2	39.1	48.5	36	229.8	12	-3	-13	55636	585	835.714285714286	966	50	228	125	188	65	20	161
1998	-0.429498	56.6	65.3	55.8	30.4	208.1	-7	-9	-16	72579	475	791.666666666667	687	27	284	142	183	64	30	351
1999	0.544662	48.9	103.9	59.4	51.8	264	-6	-3	-17	63463	427	854	368	30	280	147	240	66	22	368
2000	0.625695	79.9	59.8	43.4	64.7	247.8	-5	-11	-20	53177	478	796.666666666667	293	32	506	185	346	63	40	488
2001	-0.625034	29.6	45.5	84.4	43.1	202.6	-12	-8	-19	59427.1	512	853.333333333333	290	39	627	195	328	69	16	685
2002	0.592225	115.7	34.8	16.3	62	228.8	18	-18	-19.5	45625.3	460	766.666666666667	311	45	665	189	485	63	38	340
2003	1.0749	27.1	20.5	52.9	105.2	205.7	-12	-19	-12	45330.4	445	890	333	37	600	203	440	61	39	166
2004	0.449536	51	63.3	57.5	8.5	180.3	NA	NA	NA	51427	NA	NA	323	NA	NA	NA	NA	NA	NA	NA
2005	0.933973	36.6	39	17.4	60.6	153.6	NA	-13	-14.5	38706.7	NA	NA	221	NA	251	122	229	41	16	218
2006	2.38388	58.6	47.3	52.9	65.6	224.4	-13.5	-7.5	-9	45964.3	NA	NA	780	NA	273	139	229	45	3	299
2007	1.51706	91.4	37.7	16.5	71.9	217.5	-9	-20	-24	56850.5	298	745	909	NA	293	144	235	51	3	74
2008	0.73139	40.2	98.4	33.7	5.4	177.7	5	-20	-27	45964.3	304	760	886	NA	303	148	192	48	7	189
2009	2.1618	34	56.8	10.7	39.8	141.3	-6	-15	-19	33868.4	344	688	939	NA	381	112	321	48	7	71
2010	-0.579233	41	33	27	64	165	12	-8.5	-17.3333333333333	38222.9	451	751.666666666667	962	NA	297	94	230	72	5	15
2011	1.56991	70.9	30.2	28	46.1	175.2	-15.75	-11.6666666666667	-21.6666666666667	40969.5	340	680	1042	NA	281	111	274	54	7	25
2012	-0.353749	32	18.3	72.1	65.5	187.9	-13.6666666666667	-14.25	-13.8333333333333	41198.3	175	875	1077	NA	263	97	289	55	7	109
2013	-0.519339	20.9	4.9	26.7	51	103.5	-20	-24	-19.1428571428571	37765.1	320	640	882	NA	172	91	286	58	13	52
2014	1.38318	75.8	28	43.1	36.4	183.3	-3.25	-12.3333333333333	-16.6	43029.4	370	740	1024	NA	379	109	413	66	16	39
